# Supplementary material for: Chlorovirus PBCV-1 Multidomain Protein A111/114R Has Three Glycosyltransferase Functions Involved in the Synthesis of Atypical N-Glycans
Source: Viruses. 2021 Jan 10;13(1):87. doi: 10.3390/v13010087 (PMC7826918; doi:10.3390/v13010087)
Supplement: Supplementary file 1 [file viruses-13-00087-s001.zip]

Archive with 9 entries (8 files):
- Supplementary/
- Supplementary/Figure_S1.docx
- __MACOSX/Supplementary/._Figure_S1.docx
- Supplementary/Table_S1.docx
- __MACOSX/Supplementary/._Table_S1.docx
- Supplementary/Figure_S2.docx
- __MACOSX/Supplementary/._Figure_S2.docx
- Supplementary/Figure_S3.docx
- __MACOSX/Supplementary/._Figure_S3.docx
